# Supplementary material for: The Effect of Fermentable, Oligosaccharides, Disaccharides, Monosaccharides, and Polyols (FODMAP) Meals on Transient Lower Esophageal Relaxations (TLESR) in Gastroesophageal Reflux Disease (GERD) Patients with Overlapping Irritable Bowel Syndrome (IBS)
Source: Nutrients. 2022 Apr 22;14(9):1755. doi: 10.3390/nu14091755 (PMC9101233; doi:10.3390/nu14091755)
Supplement: Supplementary file 1 [file nutrients-14-01755-s001.zip]

Archive with 1 entries (1 files):
- nutrients-1602772-supplementary.pdf
